# Supplementary material for: Ratiometric sensing of BiP-client versus BiP levels by the unfolded protein response determines its signaling amplitude
Source: eLife. 2017 Dec 18;6:e27518. doi: 10.7554/eLife.27518 (PMC5792092; doi:10.7554/eLife.27518)
Supplement: Figure 3—source data 1. [file elife-27518-fig3-data1.xlsx]

## Sheet: 3D
	Figure 3D - Source data BiP level quantitations
		Mif	cell line	BiP (fold Increase)	s.e.m.	n	significance
		-	HeLa-µs	1	0.323701	3
		+	HeLa-µs	2.08827	0.248886	3	*
		+	HeLa-µs>l	1.35251	0.147976	3	ns
		+	HeLa-µs=l	1.0936	0.111978	3	ns
		+	HeLa-µs<l	1.12236	0.0432072	3	ns
		+	HeLa-l	0.994106	0.0012893	2	ns
	Note:	statistical significance of differences in BiP levels compared to average in untreated HeLa-µs (GraphPad Prism software): *p≤0,05 - ns not significant
